# Supplementary material for: Global Prevalence of Antibiotic-Resistant Burkholderia pseudomallei in Melioidosis Patients: A Systematic Review and Meta-Analysis
Source: Antibiotics (Basel). 2025 Jun 25;14(7):647. doi: 10.3390/antibiotics14070647 (PMC12291811; doi:10.3390/antibiotics14070647)
Supplement: Supplementary file 1 [file antibiotics-14-00647-s001.zip]

Archive with 3 entries (3 files):
- antibiotics-3691079-supplementary_update.xlsx
- PRISMA_2020_checklist.pdf
- Supplementary Figure 1.pdf
