# Supplementary material for: Global Prevalence of Antibiotic-Resistant Burkholderia pseudomallei in Melioidosis Patients: A Systematic Review and Meta-Analysis
Source: Antibiotics (Basel). 2025 Jun 25;14(7):647. doi: 10.3390/antibiotics14070647 (PMC12291811; doi:10.3390/antibiotics14070647)
Supplement: Supplementary file 1 [file antibiotics-14-00647-s001.zip › antibiotics-3691079-supplementary_update.xlsx]

## Sheet: Sheet1
The Prevalence of Antibiotic-Resistant Burkholderia pseudomallei Isolated from Patients: A Systematic Review and Meta-Analysis Jongkonnee Thanasai1, Sa-Ngob Laklaeng2, Supphachoke Khemla3, Khonesavanh Ratanavong4, Moragot Chatatikun2, Jitbanjong Tangpong2, Wiyada Kwanhian Klangbud5,* 1Faculty of Medicine, Mahasarakham University, Mahasarakham, Thailand; jongkonnee@msu.ac.th 2School of Allied Heal…
No.	Author	Year	1	2	3	4	5	6	7	8	9	10	11	12	13	14	15	16	17	18	19	20	21	22	Total		Remark
1	Ahmad	2013	1	1	1	1	1	1		1						1	1			1		1	1	1	13	M
2	Bugrysheva	2021	1	1	1	1	1	1		1							1		1	1		1	1	1	13	M
3	Fen	2021	1	1	1	1	1	1		1			1	1	1		1		1	1		1	1	1	16	M
4	Hui	2022	1	1	1	1	1	1	1	1			1	1		1	1			1	1	1	1	1	17	H
5	Jenney	2001	1	1	1	1	1	1	1	1	1				1		1			1		1	1	1	15	M
6	Khosravi	2014	1	1	1	1	1	1	1	1	1					1	1		1	1		1	1	1	16	M
7	Nhung	2019	1	1	1	1	1	1								1	1			1		1	1	1	12	M
8	Panya	2016	1	1		1	1	1		1						1	1			1		1	1	1	12	M
9	Paveenkittiporn	2009	1	1	1	1	1	1		1		1		1			1			1	1	1	1		14	M
10	Sia	2021	1	1	1	1	1	1	1	1			1	1		1	1	1	1	1	1	1	1	1	19	H
11	Sribenjalux	2022	1	1		1			1	1		1	1	1			1			1		1	1	1	13	M
12	Wuthiekanun	2011	1	1	1	1	1	1								1	1			1		1	1	1	12	M
																							Criteria	H	17 to 22	16.6667
																								M	11 to 16	83.3333
																								L	< 11	0
